# Supplementary material for: Evaluating deep learning variants for cyber-attacks detection and multi-class classification in IoT networks
Source: PeerJ Comput Sci. 2024 Jan 16;10:e1793. doi: 10.7717/peerj-cs.1793 (PMC10803060; doi:10.7717/peerj-cs.1793)
Supplement: Supplemental Information 1 [file peerj-cs-10-1793-s001.ipynb]

# %% [code]
import numpy as np # linear algebra
import pandas as pd # data processing, CSV file I/O (e.g. pd.read_csv)
import seaborn as sns
import matplotlib.pyplot as plt
import glob

from sklearn.metrics import confusion_matrix
import itertools

from sklearn.metrics import make_scorer, accuracy_score, precision_score, recall_score, f1_score, confusion_matrix, classification_report

import tensorflow as tf
from tensorflow import keras
from keras.models import Sequential
from keras.layers import Dense, Flatten, Conv1D, MaxPool1D
from keras.initializers import random_uniform
# from keras.layers.advanced_activations import LeakyReLU
from keras.layers import LeakyReLU
from keras.callbacks import EarlyStopping

from sklearn.model_selection import train_test_split
from sklearn.preprocessing import StandardScaler as SS

from sklearn.model_selection import train_test_split
from keras.models import Sequential
from keras.preprocessing.text import Tokenizer
from matplotlib import pyplot as plt
# from keras.preprocessing.sequence import pad_sequences
from keras.utils import pad_sequences
from keras.layers import Embedding,Dense,LSTM,Dropout,Flatten,BatchNormalization,Conv1D,GlobalMaxPooling1D,MaxPooling1D
from keras.optimizers import  SGD
import matplotlib.pyplot as plt
from keras.regularizers import l2
from keras.optimizers import Adam
from keras import regularizers
from keras.callbacks import EarlyStopping
from sklearn.preprocessing import OneHotEncoder
from keras.preprocessing import sequence
from keras.layers import SimpleRNN
#from hyperas.distributions import uniform

from keras.utils.np_utils import to_categorical
from keras import regularizers
import pandas as pd
import string
import numpy as np
import matplotlib.pyplot as plt

# import warnings
import warnings
# filter warnings
warnings.filterwarnings('ignore')

# %% [code]
from google.colab import drive
drive.mount('/content/drive')

# %% [code]
dataset = pd.read_csv("/content/drive/MyDrive/Datasets/new_data/part-00000-363d1ba3-8ab5-4f96-bc25-4d5862db7cb9-c000.csv")  # use your path

# %% [code]
dataset.head()

# %% [code]
# Splitting dataset into features and labels.
labels = dataset['label']
features = dataset.loc[:, dataset.columns != 'label']

# %% [code]
features

# %% [code]
# For scaling the data, we use RobustScaler class from sklearn.

from sklearn.preprocessing import MinMaxScaler, StandardScaler, RobustScaler

# %% [code]
scaler = RobustScaler()
scaler.fit(features)

features = scaler.transform(features)

# %% [code]
from sklearn.preprocessing import LabelEncoder

# %% [code]
LE = LabelEncoder()

LE.fit(labels)
labels = LE.transform(labels)

# %% [code]
# Labels have been replaced with integers.

np.unique(labels)

# %% [code]
# Checking that encoding reversal works.

d = LE.inverse_transform(labels)
d = pd.Series(d)
d.unique()


# %% [markdown]
### Splitting the data

# %% [code]
from sklearn.model_selection import train_test_split

# %% [code]
# The next step is to split training and testing data. For this we will use sklearn function train_test_split().

features_train, features_test, labels_train, labels_test = train_test_split(features, labels, test_size= 0.2,random_state=1)

# %% [code]
features_train.shape, labels_train.shape ,features_test.shape , labels_test.shape

# %% [code]
features_train,  features_val, labels_train, labels_val = train_test_split(features_train, labels_train, test_size=0.25, random_state=1)
features_train.shape, labels_train.shape ,features_test.shape , labels_test.shape, features_val.shape ,labels_val.shape

# %% [code]
import datetime
import os
log_dir = os.path.join("train_logs",datetime.datetime.now().strftime("%Y%m%d-%H%M%S"),)

tensorboard_callback = tf.keras.callbacks.TensorBoard(log_dir=log_dir, histogram_freq=1)

# TF callback that stops training when best value of validationi loss function is reached
eary_stop_callback = tf.keras.callbacks.EarlyStopping(monitor='loss', patience=10, restore_best_weights=True)

# %% [code]
# this function has evaluation metrics
def report(prediction, y_true):
    print('        ----------Classification Report Of Classes-------------')
    print(classification_report(y_true,prediction))
    print('\n        ----------Validation Data------------------')
    print('Accuarcy:',accuracy_score(y_true, prediction)* 100)
    print('Precision: {:,.4f} %'.format(precision_score(y_true, prediction, average='weighted') * 100))
    print('Recall-score: {:,.4f}'.format(recall_score(y_true, prediction, average='weighted') * 100))
    print('F1-score: {:,.4f}'.format(f1_score(y_true, prediction, average='weighted') * 100))

# %% [code]
# plotting loss graphs w.r.t each epoch
def plotgraphs(model):
    f, ax = plt.subplots()
    ax.plot([None] + model.history.history["accuracy"], 'o-')
    ax.plot([None] + model.history.history["val_accuracy"], 'x-')

    ax.legend(['Train_Accuracy', 'Val_Accuracy'], loc = 0)
    ax.set_title('Training/Val Accuracy Per Epoch')
    ax.set_xlabel('epoch')
    ax.set_ylabel('acc')
    plt.show()

    f, ax = plt.subplots()
    ax.plot([None] + model.history.history["loss"], 'o-')
    ax.plot([None] + model.history.history["val_loss"], 'x-')

    ax.legend(['Train_Loss', 'Val_Loss'], loc = 0)
    ax.set_title('Training/Val Losses Per Epoch')
    ax.set_xlabel('epoch')
    ax.set_ylabel('loss')
    plt.show()

# %% [markdown]
### DNN Models

# %% [code]
dnn1= Sequential()

dnn1.add(Dense(256, activation='relu', input_shape=(features_train.shape[1],)))
dnn1.add(Dropout(0.1))
dnn1.add(Dense(34, activation='softmax'))

dnn1.summary()

# %% [code]
dnn1.compile(loss = 'sparse_categorical_crossentropy', optimizer= 'adam', metrics = ['accuracy'])
dnn1.fit(features_train,labels_train,epochs=30,batch_size=64,
         validation_data=(features_val,labels_val),callbacks=[tensorboard_callback, eary_stop_callback])

# %% [code]
plotgraphs(dnn1)

# %% [code]
predict = np.argmax(dnn1.predict(features_test),axis=1)

a = np.unique(predict)
b = np.unique(labels_test)
c = list(set(a) | set(b))

# %% [code]
report(predict,labels_test)

# %% [code]
dnn2= Sequential()

dnn2.add(Dense(256, activation='relu', input_shape=(features_train.shape[1],)))
dnn2.add(Dropout(0.1))
dnn2.add(Dense(128, activation='relu'))
dnn2.add(Dropout(0.1))
dnn2.add(Dense(34, activation = 'softmax'))

dnn2.summary()

# %% [code]
dnn2.compile(loss = 'sparse_categorical_crossentropy', optimizer= 'adam', metrics = ['accuracy'])
dnn2.fit(features_train,labels_train,epochs=30,batch_size=64,
         validation_data=(features_val,labels_val),callbacks=[tensorboard_callback, eary_stop_callback])

# %% [code]
plotgraphs(dnn2)

# %% [code]
predict = np.argmax(dnn2.predict(features_test),axis=1)

a = np.unique(predict)
b = np.unique(labels_test)
c = list(set(a) | set(b))

# %% [code]
report(predict,labels_test)

# %% [code]
dnn3= Sequential()

dnn3.add(Dense(256, activation='relu', input_shape=(features_train.shape[1],)))
dnn3.add(Dropout(0.1))
dnn3.add(Dense(128, activation='relu'))
dnn3.add(Dropout(0.1))
dnn3.add(Dense(64, activation='relu'))
dnn3.add(Dropout(0.1))
dnn3.add(Dense(34, activation = 'softmax'))

dnn3.summary()

# %% [code]
dnn3.compile(loss = 'sparse_categorical_crossentropy', optimizer= 'adam', metrics = ['accuracy'])
dnn3.fit(features_train,labels_train,epochs=30,batch_size=128,
         validation_data=(features_val,labels_val),callbacks=[tensorboard_callback, eary_stop_callback])

# %% [code]
plotgraphs(dnn3)

# %% [code]
predict = np.argmax(dnn3.predict(features_test),axis=1)

a = np.unique(predict)
b = np.unique(labels_test)
c = list(set(a) | set(b))
report(predict,labels_test)

# %% [markdown]
### CNN Models

# %% [code]
# reshape input to be [samples, time steps, features]
y_train= to_categorical(labels_train)
y_test= to_categorical(labels_test)
y_val= to_categorical(labels_val)

X_train = np.array(features_train).reshape(features_train.shape[0], features_train.shape[1], 1)
X_test = np.array(features_test).reshape(features_test.shape[0], features_test.shape[1], 1)
X_val = np.array(features_val).reshape(features_val.shape[0], features_val.shape[1], 1)
X_train.shape , X_test.shape , X_val.shape

# %% [code]
#hyperparameters
keras.backend.clear_session()
SEED = 1040941203
hidden_initializer = random_uniform(seed=SEED)


# create model
cnn3 = Sequential()
cnn3.add(Conv1D(64, 3, input_shape=(46, 1)))
cnn3.add(LeakyReLU(alpha=0.1))
cnn3.add(MaxPooling1D(pool_size=2))
cnn3.add(Dropout(0.3))

cnn3.add(Conv1D(64, 1))
cnn3.add(LeakyReLU(alpha=0.1))
cnn3.add(MaxPooling1D(pool_size=2))
cnn3.add(Dropout(0.3))

cnn3.add(Conv1D(64, 1))
cnn3.add(LeakyReLU(alpha=0.1))
cnn3.add(MaxPooling1D(pool_size=2))
cnn3.add(Dropout(0.3))

cnn3.add(Flatten())
cnn3.add(Dense(64, input_dim=15, kernel_initializer=hidden_initializer))
cnn3.add(LeakyReLU(alpha=0.1))
cnn3.add(Dense(32))
cnn3.add(LeakyReLU(alpha=0.1))
cnn3.add(Dense(34, activation='softmax'))

cnn3.summary()

# %% [code]
cnn3.compile(loss = 'categorical_crossentropy', optimizer= 'adam', metrics = ['accuracy'])
cnn3.fit(X_train, y_train, epochs=30, batch_size=512,
         validation_data=(X_val,y_val),callbacks=[tensorboard_callback, eary_stop_callback])

# %% [code]
plotgraphs(cnn3)

# %% [code]
predict = np.argmax(cnn3.predict(X_test),axis=1)

a = np.unique(predict)
b = np.unique(y_test)
c = list(set(a) | set(b))

# %% [code]
report(predict,labels_test)

# %% [code]
#hyperparameters
keras.backend.clear_session()
SEED = 1040941203
hidden_initializer = random_uniform(seed=SEED)


# create model
cnn2 = Sequential()
cnn2.add(Conv1D(64, 3, input_shape=(46, 1)))
cnn2.add(LeakyReLU(alpha=0.1))
cnn2.add(MaxPooling1D(pool_size=2))
cnn2.add(Dropout(0.3))

cnn2.add(Conv1D(64, 1))
cnn2.add(LeakyReLU(alpha=0.1))
cnn2.add(MaxPooling1D(pool_size=2))
cnn2.add(Dropout(0.3))

cnn2.add(Flatten())
cnn2.add(Dense(64, input_dim=15, kernel_initializer=hidden_initializer))
cnn2.add(LeakyReLU(alpha=0.1))
cnn2.add(Dense(32))
cnn2.add(LeakyReLU(alpha=0.1))
cnn2.add(Dense(34, activation='softmax'))

cnn2.summary()

# %% [code]
cnn2.compile(loss = 'categorical_crossentropy', optimizer= 'adam', metrics = ['accuracy'])
cnn2.fit(X_train, y_train, epochs=30, batch_size=256,
         validation_data=(X_val,y_val),callbacks=[tensorboard_callback, eary_stop_callback])

# %% [code]
plotgraphs(cnn2)

# %% [code]
predict = np.argmax(cnn2.predict(X_test),axis=1)

a = np.unique(predict)
b = np.unique(y_test)
c = list(set(a) | set(b))

# %% [code]
report(predict,labels_test)

# %% [code]
#hyperparameters
keras.backend.clear_session()
SEED = 1040941203
hidden_initializer = random_uniform(seed=SEED)


# create model
cnn1 = Sequential()
cnn1.add(Conv1D(64, 3, input_shape=(46, 1)))
cnn1.add(LeakyReLU(alpha=0.1))
cnn1.add(MaxPooling1D(pool_size=2))
cnn1.add(Dropout(0.3))


cnn1.add(Flatten())
cnn1.add(Dense(64, input_dim=15, kernel_initializer=hidden_initializer))
cnn1.add(LeakyReLU(alpha=0.1))
cnn1.add(Dense(32))
cnn1.add(LeakyReLU(alpha=0.1))
cnn1.add(Dense(34, activation='softmax'))

cnn1.summary()

# %% [code]
cnn1.compile(loss = 'categorical_crossentropy', optimizer= 'adam', metrics = ['accuracy'])
cnn1.fit(X_train, y_train, epochs=30, batch_size=128,
         validation_data=(X_val,y_val),callbacks=[tensorboard_callback, eary_stop_callback])

# %% [code]
plotgraphs(cnn1)

# %% [code]
predict = np.argmax(cnn1.predict(X_test),axis=1)

a = np.unique(predict)
b = np.unique(y_test)
c = list(set(a) | set(b))

# %% [code]
report(predict,labels_test)

# %% [markdown]
### RNN Models

# %% [code]
# reshape input to be [samples, time steps, features] for RNN
RNN_features_train = np.reshape(features_train, (features_train.shape[0],features_train.shape[1],1))
RNN_features_test = np.reshape(features_test, (features_test.shape[0],features_test.shape[1],1))
RNN_features_val = np.reshape(features_val, (features_val.shape[0],features_val.shape[1],1))

# %% [code]
#hyperparameters
keras.backend.clear_session()
SEED = 1040941203
hidden_initializer = random_uniform(seed=SEED)
# Initialising the RNN
rnn1 = Sequential()

# Adding the first RNN layer and some Dropout regularisation
rnn1.add(SimpleRNN(units = 32,activation='relu', return_sequences = True,  input_shape = (46,1)))
rnn1.add(Dropout(0.1))

# Adding the output layer
rnn1.add(Flatten())
rnn1.add(Dense(32, input_dim=25, kernel_initializer=hidden_initializer))
rnn1.add(LeakyReLU(alpha=0.1))
rnn1.add(Dense(16))
rnn1.add(LeakyReLU(alpha=0.1))
rnn1.add(Dense(units = 34, activation='softmax'))

rnn1.summary()

# %% [code]
rnn1.compile(loss = "categorical_crossentropy", optimizer='adam', metrics=['accuracy'])
rnn1.fit(RNN_features_train, y_train, epochs=30, batch_size=256,
         validation_data=(RNN_features_val,y_val),callbacks=[tensorboard_callback, eary_stop_callback])

# %% [code]
plotgraphs(rnn1)

# %% [code]
predict = np.argmax(rnn1.predict(X_test),axis=1)

a = np.unique(predict)
b = np.unique(y_test)
c = list(set(a) | set(b))

# %% [code]
report(predict,labels_test)

# %% [code]
#hyperparameters
keras.backend.clear_session()
SEED = 1040941203
hidden_initializer = random_uniform(seed=SEED)
# Initialising the RNN
rnn2 = Sequential()

# Adding the first RNN layer and some Dropout regularisation
rnn2.add(SimpleRNN(units = 32,activation='relu', return_sequences = True,  input_shape = (46,1)))
rnn2.add(Dropout(0.1))

# Adding a second RNN layer and some Dropout regularisation
rnn2.add(SimpleRNN(units = 32,activation='relu', return_sequences = True))
rnn2.add(Dropout(0.1))

# Adding the output layer
rnn2.add(Flatten())
rnn2.add(Dense(32, input_dim=25, kernel_initializer=hidden_initializer))
rnn2.add(LeakyReLU(alpha=0.1))
rnn2.add(Dense(16))
rnn2.add(LeakyReLU(alpha=0.1))
rnn2.add(Dense(units = 34, activation='softmax'))

rnn2.summary()

# %% [code]
rnn2.compile(loss = "categorical_crossentropy", optimizer='adam', metrics=['accuracy'])
rnn2.fit(RNN_features_train, y_train, epochs=30, batch_size=512,
         validation_data=(RNN_features_val,y_val),callbacks=[tensorboard_callback, eary_stop_callback])

# %% [code]
plotgraphs(rnn2)

# %% [code]
predict = np.argmax(rnn2.predict(X_test),axis=1)

a = np.unique(predict)
b = np.unique(y_test)
c = list(set(a) | set(b))

# %% [code]
report(predict,labels_test)

# %% [code]
#hyperparameters
keras.backend.clear_session()
SEED = 1040941203
hidden_initializer = random_uniform(seed=SEED)
# Initialising the RNN
rnn3 = Sequential()

# Adding the first RNN layer and some Dropout regularisation
rnn3.add(SimpleRNN(units = 32,activation='relu', return_sequences = True,  input_shape = (46,1)))
rnn3.add(Dropout(0.1))

# Adding a second RNN layer and some Dropout regularisation
rnn3.add(SimpleRNN(units = 32,activation='relu', return_sequences = True))
rnn3.add(Dropout(0.1))

# Adding a third RNN layer and some Dropout regularisation
rnn3.add(SimpleRNN(units = 32,activation='relu', return_sequences = True))
rnn3.add(Dropout(0.1))

# Adding the output layer
rnn3.add(Flatten())
rnn3.add(Dense(32, input_dim=25, kernel_initializer=hidden_initializer))
rnn3.add(LeakyReLU(alpha=0.1))
rnn3.add(Dense(16))
rnn3.add(LeakyReLU(alpha=0.1))
rnn3.add(Dense(units = 34, activation='softmax'))

rnn3.summary()

# %% [code]
rnn3.compile(loss = "categorical_crossentropy", optimizer='adam', metrics=['accuracy'])
rnn3.fit(RNN_features_train, y_train, epochs=30, batch_size=512,
         validation_data=(RNN_features_val,y_val),callbacks=[tensorboard_callback, eary_stop_callback])

# %% [code]
plotgraphs(rnn3)

# %% [code]
predict = np.argmax(rnn3.predict(X_test),axis=1)

a = np.unique(predict)
b = np.unique(y_test)
c = list(set(a) | set(b))

# %% [code]
report(predict,labels_test)

# %% [code]
